# Supplementary material for: Biohybrid Microrobots Based on Jellyfish Stinging Capsules and Janus Particles for In Vitro Deep‐Tissue Drug Penetration
Source: Small Sci. 2025 Feb 11;5(6):2400551. doi: 10.1002/smsc.202400551 (PMC12168594; doi:10.1002/smsc.202400551)
Supplement: Supplementary file 1 — Supplementary Material [file SMSC-5-2400551-s001.zip]

Archive with 11 entries (11 files):
- movie S1.mp4
- movie S10.mov
- movie S2.mov
- movie S3.mov
- movie S4.mov
- movie S5.mov
- movie S6.mov
- movie S7.mp4
- movie S8.mov
- movie S9.mov
- smsc202400551-sup-0001-SuppData-S1.pdf
